# Supplementary material for: Organogermanium: Potential beneficial effects on the cardiovascular system
Source: Physiol Rep. 2025 Feb 4;13(3):e70234. doi: 10.14814/phy2.70234 (PMC11794241; doi:10.14814/phy2.70234)
Supplement: Supplementary file 1 — Video S1. [file PHY2-13-e70234-s001.zip]

Archive with 2 entries (2 files):
- PHY270234-sup-0001-video S1.mp4
- Supplemental video legend.docx
